# Supplementary material for: Surface-Modified Silica Hydrogels for the Programmable Release of Bisphosphonate Anti-Osteoporosis Drugs: The Case of Etidronate
Source: Materials (Basel). 2023 Apr 26;16(9):3379. doi: 10.3390/ma16093379 (PMC10180253; doi:10.3390/ma16093379)
Supplement: Supplementary file 1 [file materials-16-03379-s001.zip]

Archive with 1 entries (1 files):
- materials-2307435-supplementary.pdf
